# Supplementary material for: Facile Sulfurization under Ambient Condition with Na2S to Fabricate Nanostructured Copper Sulfide
Source: Nanomaterials (Basel). 2021 Sep 6;11(9):2317. doi: 10.3390/nano11092317 (PMC8471496; doi:10.3390/nano11092317)
Supplement: Supplementary file 1 [file nanomaterials-11-02317-s001.zip]

Archive with 1 entries (1 files):
- nanomaterials-1351287-supplementary.pdf
